# Supplementary material for: Combined PD-L1 and TIM3 blockade improves expansion of fit human CD8+ antigen-specific T cells for adoptive immunotherapy
Source: Mol Ther Methods Clin Dev. 2022 Oct 4;27:230–45. doi: 10.1016/j.omtm.2022.09.016 (PMC9593254; doi:10.1016/j.omtm.2022.09.016)
Supplement: Table S3. Genes used for analysis [file mmc2.xlsx]

## Sheet: Feuil1
							Table S3: Gene list used for analysis
TCA_cycle	G2-M	Pentose_Phosphate_Pathway	Lipid_mediators	Glycogen_Metabolism	Glucose_Deprivation	Glycolysis	Hypoxia-HIF_regulated	Type_II_Interferon_Response	Type_I_Interferon_response	Anti-inflammatory	Pro_inflammatory	Anergy	TCell_Terminal_Differentiation	T-cell_proliferation	CD8_T_Cell_Activation	Cytolytics_effector_pathway	Exhaustion
ACLY	AURKA	G6PD	ADIPOQ	GBE1	NRN1	ALDOA	LAMB1	IFNG	IRF1	TIGIT	IL1A	EGR3	TIGIT	UBE2T	CD69	EOMES	TOX
ACO1	BIRC5	G6PDH	TNFRSF9	GYS1	FAM129A	ALDOB	ALDOA	CXCL9	IFIH1	IDO1	IL1B	NR4A3	PDCD1	CENPU	CCR7	TBX21	TOX2
ACO2	BUB1	PGLS	AgRP	GYS2	IL23A	ALDOC	ADM	CXCL10	IFITM3	LGALS3	TNF	EGR1	CD274	CHEK1	CD27	GZMB	EOMES
CS	BUB1B	PRPS1	ANGPT1	UGP2	SPRY1	BPGM	BCL2	STAT1	DDX58	PDCD1	IFNG	NR4A2	CTLA4	AURKA	BTLA	PRF1	TBX21
DLAT	CCNA2	PRPS1L1	ANGPT2	AGL	GADD45B	ENO1	BCL2L1	CD274	IFI44L	FOXP3	TBX21	EGR2	LAG3	CAPG	CD40LG	FASLG	NR4A2
DLD	CCNB1	PRPS2	ANGPTL3	PGM1	HSPA1A	ENO2	FOS	CDKN1A	IFI6	ENTPD1	CCL3	TNFSF11	HAVCR2	PCLAF	IL2RA	GZMH	PRDM1
DLST	CCNB2	RBKS	ANGPTL4	PGM2	HSPA1B	GALM	JUN	MYC	IFITM2	CD274	CCL4	IRF4	CD244	BUB1B	CD3E	GZMA	PDCD1
FH	CCNF	RPE	ANGPTL6	PGM3	GPNMB	GCK	SRC	SMAD7	NAMPT	CSF2	PRF1	GCH1	CD160	CCNB2	CD47		HAVCR2
IDH1	CDC20	RPIA	TNFSF13B	PYGL	HAVCR2	GPI	CREBBP	IRF1	OASL	CTLA4	GZMA	GADD45B		DLC1	EOMES		CD244
IDH2	CDC25B	TALDO1	BMP4	PYGM	SOAT2	HK2	CCR6	HLA-F	RTP4	CXCL12	GZMB	NFATC1		CDK1	GNLY		CD160
IDH3A	CDC25C	TKT	CTSD	GSK3A	ADAMTS6	HK3	CEBPB	HLA-G	TREX1	CXCL5	GZMK	JARID2		CCNA2	GZMA		LAG3
IDH3B	CDK1		CTSS	GSK3B		PFKL	ENO1	HLA-A	ADAR	CXCL8	GZMH	SLC29A3		SERPINB2	GZMB		CD38
IDH3G	CDKN2D		CCL2	PHKA1		PGAM2	FAS	HLA-E	TENT5C	MIF	CD8A	HLF		PCNA	PRF1		ENTPD1
MDH1	CENPA		CCL5	PHKB		PGK1	FASLG	HLA-C	LY6E	PTGS2	FASLG	ZFP36L1		TOP2A	IFNG		CD101
MDH1B	CENPF		RARRES2	PHKG1		PGK2	FKBP4	HLA-B	MCOLN2	VEGFA	CCL2	RNF19A		STAT5A	CD8A		IFNG
MDH2	CKS2		CFD	PHKG2		PGM1	GAPDH	HLA-DRA	APOBEC3G		CCL20	ADORA2B		Il2	CD8B		TNF
OGDH	KIF20A		CRP			PGM2	SLC2A1	HLA-DRB5	IL15		IL2	NOCT			FASLG		IL2
PC	PLK1		CXCL8			PGM3	SLC2A3	HLA-DRB1	ISG15		IL6	DUSP6			LAMP1		CTLA4
PCK1	RACGAP1		DPP4			PKLR	CSF2	HLA-DQA1	MX1		IL12a	NDRG1			LAG3
PCK2	TOP2A		ESM1			TPI1	IFNG	HLA-DQB1	TLR3		IL17a	ADORA2A			CTLA4
PDHA1			S100A12				IFNB1	HLA-DQB1-AS1			IL23a	HSPA1A			HLA-DRA
PDHB			AHSG				IL13	HLA-DQA2			PTGS2	PFKP			TNFRSF4
SDHA			FGF1				IL1R1	HLA-DQB2			TLR4	FYN			ICOS
SDHB			FGF2				IL2RA	HLA-DOB			TNF	CTSE			TNFRSF9
SDHD			FGF21				IL4	HLA-DMB				ZNF629			TNFRSF18
SUCLA2			FGF23				IL5	HLA-DMA				F2R
SUCLG1			LGALS3				IL6R	HLA-DOA				RNF128
SUCLG2			GCG				CXCL8	HLA-DPA1				LAG3
			GH1				IL10RA	HLA-DPB1				RGS16
			HGF				IL15RA	HLA-DPA1				E2F1
			ICAM1				ITGA6	HLA-DPB1				E2F2
			IGFBP1				ITK
			IGFBP2				JUND
			IGFBP3				IGHG4
			IGFBP4				MAP3K5
			IGFBP6				MAP2K1
			IGFBP7				MAP2K2
			IL1b				MIF
			IL6				NFATC1
			IL10				NFKB2
			IL11				NFKBIE
			INS				TP53
			LEP				TGM6
			LIF				TNF
			LCN2				TNFRSF1B
			CSF1				TRADD
			MIF				TNFSF10
			MPO				TRAP1
			GHRL				VEGFA
			GHSR
			LIPE
			LPL
			AGT
			CEBPA
			CFD
			FABP4
			FASN
			IRS2
			KLF15
			PPARG
			PPARGC1A
			RETN
			SIRT3
			SLC2A4
			SREBF1
			ACACB
			AXIN1
			CCND1
			CDK4
			CEBPB
			CEBPD
			DKK1
			E2F1
			FABP4
			FASN
